# Supplementary material for: The Impact of Chronic Kidney Disease on Oral Health: A Narrative Review
Source: J Clin Med. 2026 Jun 25;15(13):4940. doi: 10.3390/jcm15134940 (PMC13361670; doi:10.3390/jcm15134940)
Supplement: Supplementary file 1 [file jcm-15-04940-s001.zip]

Archive with 1 entries (1 files):
- jcm-4344455-supplementary.pdf
